# Supplementary material for: The Efficacy and Mechanism of Qinghua Jianpi Recipe in Inhibiting Canceration of Colorectal Adenoma Based on Inflammatory Cancer Transformation
Source: J Immunol Res. 2023 Feb 15;2023:4319551. doi: 10.1155/2023/4319551 (PMC9946765; doi:10.1155/2023/4319551)
Supplement: Supplementary Materials — The analysis data of the network pharmacology. Active ingredients in traditional Chinese medicine (1); 1011 targets in colorectal cancer (2); PPI topological analysis (3); topological analysis of 213 active components in the network diagram (4); MCODE analysis (5); biological processes (BP, GO enrichment analysis) (6); cell components (CC, GO enrichment analysis) (7); molecular function (MF, GO enrichment analysis) (8); KEGG analysis (9). [file 4319551.f1.zip]

Archive with 9 entries (9 files):
- 1011 targets in colorectal cancer.txt
- Active ingredients in traditional Chinese medicine.pdf
- BP.pdf
- CC.pdf
- KEGG analysis.pdf
- MCODE analysis.pdf
- MF.pdf
- PPI topological analysis.pdf
- Topological analysis of 213 active components in the network diagram.pdf
