# Supplementary material for: The Efficacy and Mechanism of Qinghua Jianpi Recipe in Inhibiting Canceration of Colorectal Adenoma Based on Inflammatory Cancer Transformation
Source: J Immunol Res. 2023 Feb 15;2023:4319551. doi: 10.1155/2023/4319551 (PMC9946765; doi:10.1155/2023/4319551)
Supplement: Supplementary Materials — The analysis data of the network pharmacology. Active ingredients in traditional Chinese medicine (1); 1011 targets in colorectal cancer (2); PPI topological analysis (3); topological analysis of 213 active components in the network diagram (4); MCODE analysis (5); biological processes (BP, GO enrichment analysis) (6); cell components (CC, GO enrichment analysis) (7); molecular function (MF, GO enrichment analysis) (8); KEGG analysis (9). [file 4319551.f1.zip › 1011 targets in colorectal cancer.txt]

SH3TC1
TTLL3
MIR1273C
ABCA10
ERI2
CSNK1A1L
SPACA7
ZNF572
ABCC13
ZNF540
LONRF2
UGT3A2
AMZ2P1
SPNS3
GJD4
TTLL10
EDRF1
CCDC9B
AMDHD2
ELOA2
VRTN
RNPEPL1
ZNF624
PLPPR2
SLC26A10
ZBTB8B
ZNF43
ZNF155
ZSCAN5A
ZNF442
SLC66A2
ZSCAN16
OR1E2
FBXO30
TOMM40L
SNORD12B
SLC25A25-AS1
MIR1295A
MIR3678
MIR4658
MIR4474
MIR378F
LINC00400
IQCJ-SCHIP1-AS1
MIR8064
GALNT15
FAM186A
PSMA8
XRRA1
ZNF583
LINC00654
HNRNPUL2
PRR15
BEST4
SNORD33
FAM27E5
ZDHHC1
POTEA
CDKL4
RTN4RL2
ZNF829
DPP10-AS1
MFAP3
CDV3
KCNK12
SNRPA1
MFSD14B
SFT2D3
TAF1B
C8orf34
NLRP8
ZNF480
ZNF560
C2CD6
WDR49
ERICH1
VSTM4
ZZZ3
CNPPD1
NPBWR2
CD300E
ISLR
KCNA10
KRTAP10-8
CFAP77
C12orf76
CCDC93
ZNHIT6
TMEM140
SLC22A15
DUSP21
MS4A5
SNRPB2
ZNF232
GDAP1L1
PARP8
H2BC14
ZMYM4
LINC01917
LINC02264
SPIN3
LINC01630
MIR4478
LINC00365
MIR6869
PABPC1L
UXT-AS1
MAP3K14-AS1
MIR1910
BOK-AS1
MIR3191
MIR514B
MIR3621
LINC00649
CAHM
MIR4666A
MIR2467
POU6F2-AS2
MIR5191
ITIH4-AS1
ST3GAL6-AS1
DNAH17-AS1
SATB1-AS1
MIR6787
MIR7702
MIR6778
MIR6868
VPS26C
FAM3D-AS1
LOC106128905
OLA1P2
LOC111365171
NR4A1AS
SLC36A4
CCDC43
ZNF543
ZNF280A
AASDH
ZNF785
BNIPL
CTNNA1P1
SBSPON
CBY2
LPCAT4
LINC00957
LINC00174
RFPL4A
ZNF582-AS1
FLT1P1
LINC00909
LINC01555
LACTB2
ASB4
CHPF2
PCDHGA7
SCYL3
LYRM2
CALCOCO1
TMEM75
SCARNA2
MIR587
METTL16
TTPAL
BEND5
CWH43
NRIP2
WDR54
MRPL43
POLR2J4
RTL8C
CORO2B
ZNHIT1
SLC22A9
AMER2
ITPRID1
NCDN
RPAP1
RASL11A
PAIP2
DNAH3
CORO1B
LRRC47
RELCH
TSKS
KCNB2
C1orf21
RNF183
SBDSP1
FITM1
SNORD126
MIPEPP2
LINC02418
IBD27
MIR1976
MIR4260
MIR4261
MIR3150B
SH3PXD2A-AS1
LIFR-AS1
POC1B-GALNT4
MIR4775
DLEU7-AS1
CA3-AS1
MIR6165
XIAP-AS1
CELF3
C14orf28
LRRC28
GJD3
SNHG11
GCNT7
FAM171B
MEGF6
RNF152
FOXD4
ARL5A
OR7C1
LINC00996
MIR103A2
MIR153-1
PRKCQ-AS1
ATP5F1C
MAPKAPK5-AS1
NXPE4
GID8
PRR5
ZNF304
MIR519C
SMAP1
RPL27A
CDH24
EIF3J-DT
WFDC21P
SLIT1
LINC00488
CA7
EFHD1
B4GALT6
IGDCC3
SUSD6
MFAP3L
OTOP2
IQUB
DEFA4
TFEC
ABCA6
ACTL9
ANAPC4
KRT73
ETAA1
PANK4
ZDHHC7
VPS18
MMRN2
BPIFB2
FAM110B
LINC01708
RPS18
CLMAT3
CNRIP1
LINC00265
ZNF518B
SAPCD2
HNRNPLL
KTN1-AS1
MIR4282
MIR3940
MELTF-AS1
MIR4717
LINC00659
EZR-AS1
NME6
MIR8075
MIR6716
CASC21
LUADT1
PKD1L2
PHACTR3
SPIC
DEGS2
ZDHHC8P1
UBXN2A
DNAJB8
MIER3
LNX2
LAMB4
GGA2
LY6G6F
TMEM208
ANO9
JMJD8
MDFI
MPP3
POTEE
CHAC2
ASB3
GLTP
THEM6
CYB5R1
MPHOSPH8
H2AJ
PCDHG@
GSDMC
SLAIN2
WDR82
GLYR1
B4GALT2
TAF1C
TXNL1
SIGLEC6
USP6NL
TSC22D2
TP53
APC
MLH1
MSH6
MSH2
CTNNB1
PIK3CA
AXIN2
POLD1
KRAS
PTEN
BRAF
PMS2
EGFR
CDKN2A
CDH1
POLE
MET
ERBB2
AKT1
TGFBR2
HRAS
CCND1
SMAD4
RET
EPCAM
MUTYH
MLH3
BRCA2
CDKN1A
CHEK2
BRCA1
STK11
TERT
FGFR3
NRAS
BAX
MTOR
ATM
RB1
FHIT
EP300
EGF
OGG1
CDKN1B
MDM2
FLCN
MIR21
DCC
FAS
ESR1
NFE2L2
MYC
MSH3
VEGFA
CASP8
H19
FGFR2
SETD2
PMS1
MIR31
CDKN2B
MMP1
GREM1
PTGS2
IGF2
FASLG
TP73
MIR145
MIR17
TNFRSF10B
GNAS
MIR143
RAF1
PPARG
AURKA
SMAD7
SRC
AXIN1
KIT
MIR221
TGFBR1
MIR34A
STAT1
IFNG
MIR141
MAP2K1
MCC
MMP9
MIR195
ALK
MIR155
MIR200C
MIR200A
IDH1
MUC1
MIR126
NF1
CDKN3
ERCC1
MIR27A
ERCC2
MIR214
ESR2
NKX2-1
IL1B
CTNNA1
MIR125A
MIR146A
MMP2
MIR150
TWIST1
MIR205
MIR182
KRT7
MIR193A
FN1
MIR200B
CEACAM5
STAT3
PTCH1
XRCC3
MIR483
MIR29C
MIRLET7A1
MAP2K2
MIR15A
KDR
MIR140
MIR224
MIR22
MIR222
HIF1A
BCL2
MIR203A
BIRC5
BUB1B
RNF43
MIR106B
BUB1
CTLA4
KCNQ1OT1
KRT20
MIR23A
MIR93
ODC1
ERCC6
MIR10B
MIR18A
BMPR1A
TGFB1
MIR181A1
HNF4A
NFKBIA
SMAD2
MIR183
MIR223
LAMC2
CD44
EPHB2
FBXW7
MIR29A
KLF6
IL6
MIR335
MIR20A
CASP3
MIR192
MIR23B
MIR191
MIR106A
GSTP1
MIR96
MIR10A
CD274
MIR100
MAPK1
MIR19A
TCF4
MIR15B
MIR34C
MIR26A1
SDHB
KRT19
DDB2
WRN
PDGFRL
IGF2R
ITGB4
MIRLET7G
MIR127
MKI67
JUN
CHEK1
GSTM1
TYMS
MIR25
JAK2
NTRK1
MIR107
PALB2
BCL2L1
FGFR1
CDX2
MMP7
MIRLET7B
ADIPOQ
NOD2
DLC1
MGMT
XRCC1
BRIP1
TNF
TYMP
TGFA
MIR34B
KEAP1
GALNT12
NBN
MIR128-2
MIR320A
MIR24-2
VEGFC
NME1
XRCC2
MIR133B
CXCL8
MIR451A
NOTCH1
MIR137
CASP9
BCL10
MAPK3
KRT18
CYP1A1
TLR2
SMARCB1
IGF1R
ABCB1
PPP2R1B
RASSF1
IL2
MIR296
PAX8
ERBB3
CDC73
SMAD3
FLT4
RAD51D
CA9
MIR342
WNT10A
SLC2A1
MIR181A2
CXCR4
KRT8
HGF
AR
MUC5AC
MEN1
CDK4
TFE3
RAD51
MIR372
MTHFR
NTHL1
TERC
FH
EZH2
IGF1
NFKB1
PLA2G2A
MIR215
PRCC
PCNA
DNMT1
FLT1
KLLN
FGF2
MT-CO1
RAC1
SDHD
TCF7L2
TIMP2
TNFSF10
PLAU
CYP17A1
MAPK8
VHL
SPP1
DPYD
MRE11
TG
RHOA
HOTAIR
MALAT1
TSC2
IGFBP3
MIR185
IFNA1
SDHC
PARP1
TIMP1
DICER1
PTK2
IL10
CCNB1
SNAI1
PROM1
MMP14
BMP2
CCNA2
CXCL12
PLAUR
RAD51C
MIR199A1
TOP1
CAV1
ERBB4
RNASEL
SFRP1
MIR30E
YAP1
BARD1
CDK2
CYCS
RARB
IFNA2
GSK3B
ITGB1
PIK3R1
DNMT3B
MUC16
MUC2
SEMA4A
ZEB1
CDH2
NOS2
TSC1
AREG
TIMP3
MIR196B
EPHA3
IFI27
DAPK1
PVT1
ARID1A
HSP90AA1
ABCG2
CHGA
LGALS3
ABCC1
MIR30A
VEGFD
PGR
HSPB1
LEF1
MT-CYB
NQO1
MUC6
PDPN
ANXA5
MCL1
BAK1
UCA1
THBS1
MT-CO2
NAT2
PDGFRB
CDK1
MIR139
CFLAR
MUC4
CDK6
WNT5A
AKT2
XIAP
RPS6KB1
CDKN2B-AS1
ALB
PTPRJ
MAPK14
SYP
E2F1
BMP6
TNFRSF10A
MEG3
GRP
GAST
PTPN12
GAS5
CRP
CTSB
ARAF
TUG1
RELA
MAP2K4
MMP3
SERPINA3
ANXA2
RUNX3
AMACR
SP1
CEACAM3
VDR
CCR6
MIR149
NTRK3
CEACAM6
PKM
MIR9-1
ALDH2
NCAM1
JAK1
GRB2
CSF2
CTSD
GLI1
CRCS2
TLR4
WNT1
ENG
RAD54B
CRCS5
CRCS6
CRCS11
CRCS9
IL6R
EPHA2
BAD
FOS
SERPINB5
GAPDH
TOP2A
PIK3CB
BMI1
MMP11
TGFB2
PCAT1
CRCS7
CRCS8
MIR144
CRNDE
PRKCA
MIR142
IL4
CCAT2
CCAT1
H2AC18
NEAT1
MINPP1
ICAM1
SPRY4-IT1
LOX
PLK1
RAD50
PIK3R3
ZEB2
S100A4
PIK3R2
TGFB3
MT-ND4L
CASC2
CYP2E1
KRT5
MIR196A1
GADD45A
PTPN11
EPHX1
BCC1
RSPO1
PTCH2
BCAS2
PTCPRN
BCC2
NMTC3
MST1R
FAM107A
SLC49A4
NPC1
LOC344967
BCC3
RASA1
HEIH
NPCA2
BCC6
SMO
LZTS1
RNF139
PTCSC1
BCC5
RRAS2
ST3
SART1
MAML2
ANC
COLCA1
COLCA2
BCC4
SART3
HNF1A
RNF6
ING1
TSHR
HDMCP
HMPS1
HCCAT5
WWOX
MSPC
NLRP1
HNF1B
ICT1
RBBP8
SERPINB4
SERPINB3
TCO
CRTC1
NDUFA13
BCAS4
BCAS1
PICSAR
TU3A
TROP1
TRAILR2
SCKL2
SCAR12
RCC4
RCA1
RASK2
PRLTS
PLA2L
OSFD
NS6
NS12
NPCA3
NLC1C
MVA1
MODY3
MKHK2
MDPL
MCAP
MC1DN28
LFS1
LCAM
KIAA0926
KIAA0616
KIAA0156
HSCR1
HNPCC5
HNPCC4
HNPCC2
HNF2
HGPPS2
FPC
FILS
FEZ1
FCC1
EVR7
CRJS
CRCS4
CRCS3
CMAVM1
CHK2
C1orf28
BCNS
BCL1
APT1
ALPS2B
AAT3
TIP110
PKWS
PHLS
NS
MOM1
MODY5
MMRCS4
MMRCS3
MMRCS1
MFS2
MCM
M4S1
JWDS
IMAGEI
IDDM20
HPE7
HNPCC1
FLJ14027
ECAD
DUP15q
DEFCAP
DEE28
CMNS
CDS1
CD95
BTPS2
BCC7
NCMS
MMRCS2
MIC18
MCMTC
LFS2
LDS2
FJHN
DESMD
CFC2
CARD7
C15DUPq
BMFS5
BCDS1
ALPS1A
VAMAS1
RALD
HPC11
DIAR5
CWS5
OES
HNPCC8
CLAPO
AIADK
JRRP
UVO
TRC8
TNFRSF6
TIL4
TCF2
TCF1
TC21
SMOH
SCCA2
SCCA1
RSTS2
RON
RIM
RCCX1
RCCP1
RAD53
PRN1
PRAD1
PMSL2
PLA2B
PDGRL
P53
P100
ODCRCS
NS7
NPCA1
NEDSDV
NCRNA00197
NBCCS
NALP1
NABC1
MYH
MRMV1
MPRI
MEN2A
MECT1
MCH5
MAM3
MADH7
LINC00848
LINC00468
LINC00162
KRAS2
HTA
HRPT2
HOMS1
HNPCC7
HNPCC6
HIPER1
GTBP
GS
GRIM19
GAP
FOR
FLJ40906
FAP4
F37
DS1
DRR1
DR5
DIRC2
DFNB97
DAM1
CWS6
CRCS12
CRCS10
CRCS1
CRAC1
COCA2
COCA1
CLOVE
CHNG1
C14orf68
BUBR1
BHD
AXIN
ALPS4
ACSTD1
ACH
